# Supplementary material for: COVID-19 Vaccination Rate under Different Political Incentive: A Counterfactual Trend Approach Using Nationwide Data
Source: Vaccines (Basel). 2023 Jun 25;11(7):1149. doi: 10.3390/vaccines11071149 (PMC10385043; doi:10.3390/vaccines11071149)
Supplement: Supplementary file 1 [file vaccines-11-01149-s001.zip]

Archive with 1 entries (1 files):
- vaccines-2441205-supplementary.pdf
